# Supplementary material for: Advances in Chlamydia trachomatis Vaccination: Unveiling the Potential of Major Outer Membrane Protein Derivative Constructs
Source: Microorganisms. 2024 Jun 13;12(6):1196. doi: 10.3390/microorganisms12061196 (PMC11205628; doi:10.3390/microorganisms12061196)
Supplement: Supplementary file 1 [file microorganisms-12-01196-s001.zip]

Archive with 1 entries (1 files):
- microorganisms-3006669-supplementary.pdf
